# Supplementary material for: Gait Adaptation to a Phase-Specific Nociceptive Electrical Stimulation Applied at the Ankle: A Model to Study Musculoskeletal-Like Pain
Source: Front Hum Neurosci. 2021 Dec 17;15:762450. doi: 10.3389/fnhum.2021.762450 (PMC8718644; doi:10.3389/fnhum.2021.762450)
Supplement: Supplementary file 2 [file Table_1.XLSX]

## Sheet: Fig 2
Fig 1 (A): Mean pain intensity
Time	Mean PAIN Intensity	SD
15	3.63333	1.56373
30	3.46667	1.1721
45	3.03333	1.14122
60	2.9	1.03854
75	2.7	1.08233
90	2.56667	1.06682
105	2.43333	1.1159
120	2.36667	1.1721
135	2.36667	1.09327
150	2.33333	1.04654
165	2.3	1.19224
	2.5	0.1
Fig 2(B): Frequency of perceived pain qualities
MPQ-SF-2
	Throbbing	Shooting	Stabbing	Sharp	Cramping	Gnawing	Hot-Burning	Aching	Heavy	Tender	Splitting	Tiring	Sickening	Fearfull	Cruel	Electric-Shock	Cold-Freezing	Piercing	Light-Touch	Itching	Tingling	Numbness
N	10	2	7	13	3	1	4	3	0	10	4	4	1	0	0	16	2	0	1	4	15	9

## Sheet: Fig 3
Figure 3: Epoch Analysis for Peak Pressure Magnitude
R_Heel			L_Heel			R_Meta			L_Meta
Baseline	PAIN		Baseline	PAIN		Baseline	PAIN		Baseline	PAIN
91.4285	71.0138		95.2409	111.717		81.7671	76.7598		92.0647	82.6235
96.9541	88.9487		100.771	113.295		105.512	100.225		101.445	93.1405
102.998	117.473		99.1546	102.779		105.402	102.678		101.082	95.2006
94.7736	79.713		91.0791	89.7521		99.1106	97.1408		103.373	94.1529
102.409	104.66		101.579	114.796		103.503	103.229		104.513	100.718
98.5921	110.533		100.714	117.448		101.635	99.1785		99.8148	96.8597
98.2338	90.6522		93.2735	86.6078		93.1661	94.0987		99.0938	100.906
92.5874	97.3457		98.4066	107.314		103.246	99.6337		100.195	92.3248
95.6193	89.0895		99.769	87.1817		97.3222	108.01		90.3137	101.523
99.1796	93.162		106.78	112.941		100.908	95.4831		93.987	91.612
92.846	65.359		106.397	108.037		95.9396	101.444		96.6435	90.1056
92.3681	50.4504		88.2131	117.336		100.717	122.566		100.893	84.3912
95.6835	82.7061		99.7356	102.509		99.5733	105.947		98.5199	102.594
94.412	72.7051		93.3551	85.3176		97.2038	108.087		97.9573	103.163
99.5927	73.0579		96.9606	107.78		95.1575	108.127		104.884	91.6094
100.673	97.9127		119.918	127.264		90.8264	106.76		86.27	88.4728
Figure 3: Epoch Analysis for Contact Duration
R_Heel			L_Heel			R_Meta			L_Meta
Baseline	PAIN		Baseline	PAIN		Baseline	PAIN		Baseline	PAIN
416.667	367.333		416.667	371.333		705.333	648.667		708	658.667
526.667	410		478.667	424.667		659.333	657.333		659.333	673.333
453.333	414.667		459.333	371.333		651.333	591.333		650.667	632.667
486.667	458.667		488.667	476.667		673.333	642		656	685.333
436.667	412.667		446.667	404.667		650.667	624.667		650.667	618
234	250		245.333	268		664.667	647.333		646	634
426.667	400		464	469.333		694	701.333		706	726
444	376		483.333	490.667		542.667	449.333		474	453.333
456.667	412		490	444.667		623.333	563.333		592.667	584
482	409.333		502.667	481.333		626.667	616.667		619.333	590
354.667	312.667		406.667	306.667		598.667	554		564.667	572
430.667	342		364.667	374		501.333	549.333		564.667	572
541.333	470.667		584.667	546		714	690		691.333	668.667
561.333	435.333		492.667	412		720	690.667		686.667	685.333
494	408.667		515.333	408		680	618		598.667	592.667
490	406		393.333	340		690	639.333		652.667	583.333

## Sheet: Fig 4_PEAK
Figure 4 (A): Peak Pressure Magnitude Time Course
Leftheel	Baseline		PAIN		POST-PAIN		Leftmeta	Baseline		PAIN		POST-PAIN		Rightheel	Baseline		PAIN		WASH-OUT		Rightmeta	Baseline		PAIN		WASH-OUT
1	94.4197	150	113.022	300	94.0172		1	91.347	150	96.7924	300	91.347		1	99.8238	150	97.0725	300	93.2294		1	92.9358	150	94.5132	300	92.5405
2	100.565	151	117.775	301	100.542		2	96.9213	151	92.4702	301	96.9213		2	105.431	151	92.0177	301	90.7489		2	99.9544	151	96.8643	301	93.0032
3	101.379	152	111.109	302	101.263		3	97.6819	152	94.1074	302	97.6819		3	105.266	152	88.7381	302	101.017		3	98.0368	152	99.1721	302	98.1703
4	103.236	153	110.466	303	102.302		4	99.9742	153	94.3754	303	99.9742		4	103.715	153	87.2684	303	102.133		4	101.037	153	98.6303	303	97.5476
5	101.1	154	107.606	304	103.726		5	104.012	154	92.2688	304	104.012		5	104.484	154	88.1067	304	101.137		5	100.858	154	100.199	304	98.6782
6	101.77	155	111.497	305	101.45		6	103.228	155	97.4811	305	103.228		6	105.21	155	82.5375	305	99.4872		6	102.603	155	102.638	305	96.1914
7	102.967	156	108.139	306	102.453		7	101.69	156	95.8938	306	101.69		7	101.441	156	86.6249	306	103.673		7	102.713	156	105.232	306	96.288
8	101.293	157	106.948	307	106.157		8	99.3508	157	95.6898	307	99.3508		8	99.6	157	84.9635	307	101.627		8	100.403	157	103.726	307	97.1498
9	104.774	158	105.641	308	101.975		9	99.2669	158	96.6445	308	99.2669		9	103.68	158	82.8127	308	96.0959		9	101.218	158	102.083	308	97.8587
10	102.915	159	107.9	309	102.388		10	100.004	159	98.8618	309	100.004		10	102.849	159	86.6055	309	100.923		10	100.327	159	104.107	309	96.6153
11	100.14	160	104.388	310	104.058		11	101.395	160	99.8363	310	101.395		11	97.6715	160	87.2028	310	100.293		11	100.14	160	104.586	310	96.7197
12	102.761	161	106.74	311	104.9		12	101.401	161	97.4385	311	101.401		12	100.035	161	81.6684	311	102.041		12	99.4756	161	104.148	311	98.4401
13	100.115	162	100.304	312	101.475		13	99.355	162	96.4843	312	99.355		13	101.337	162	85.6252	312	102.754		13	100.662	162	104.298	312	97.4211
14	98.672	163	102.031	313	100.215		14	100.242	163	97.4605	313	100.242		14	100.376	163	86.7369	313	102.059		14	100.044	163	103.259	313	95.3623
15	99.4574	164	104.564	314	101.423		15	101.013	164	97.9352	314	101.013		15	99.3344	164	86.1055	314	100.469		15	102.792	164	102.585	314	96.4495
16	99.0717	165	105.464	315	101.291		16	102.664	165	98.1464	315	102.664		16	97.4078	165	89.2639	315	102.302		16	102.153	165	102.767	315	96.9282
17	101.738	166	104.43	316	98.722		17	101.252	166	99.3621	316	101.252		17	101.111	166	82.5822	316	98.7075		17	102.618	166	101.916	316	97.155
18	100.061	167	102.283	317	99.2765		18	101.206	167	96.6949	317	101.206		18	101.055	167	91.8721	317	99.8739		18	104.6	167	100.835	317	97.0833
19	101.192	168	104.502	318	98.3837		19	100.597	168	99.976	318	100.597		19	100.131	168	92.1211	318	101.166		19	98.7577	168	102.413	318	97.2789
20	102.49	169	101.319	319	101.163		20	102.893	169	98.3767	319	102.893		20	100.412	169	87.4185	319	99.9929		20	100.169	169	103.471	319	97.2979
21	99.0245	170	102.568	320	98.9248		21	103.347	170	100.912	320	103.347		21	102.051	170	85.818	320	101.315		21	99.2874	170	101.201	320	94.5591
22	100.062	171	99.419	321	101.352		22	103.821	171	99.7422	321	103.821		22	104.677	171	93.6697	321	100.18		22	104.184	171	102.453	321	94.9366
23	102.32	172	101.145	322	100.321		23	100.512	172	99.2011	322	100.512		23	98.7916	172	89.0657	322	102.732		23	100.807	172	102.372	322	94.8458
24	101.075	173	102.217	323	102.393		24	102.572	173	101.743	323	102.572		24	103.181	173	91.1951	323	105.482		24	101.102	173	104.24	323	94.4517
25	100.509	174	103.623	324	97.0665		25	103.418	174	99.79	324	103.418		25	99.2845	174	90.2696	324	101.902		25	99.2056	174	103.539	324	95.8885
26	102.044	175	104.963	325	99.5192		26	102.365	175	98.821	325	102.365		26	101.083	175	90.5043	325	98.7145		26	101.795	175	99.8511	325	97.6019
27	102.011	176	101.481	326	101.215		27	101.96	176	99.3645	326	101.96		27	97.9355	176	90.9432	326	100.397		27	98.5242	176	103.407	326	96.9769
28	101.259	177	103.322	327	98.8774		28	99.4568	177	100.071	327	99.4568		28	98.5044	177	88.3841	327	103.933		28	102.898	177	100.841	327	95.8825
29	94.384	178	105.583	328	102.167		29	103.741	178	99.2034	328	103.741		29	100.124	178	93.3157	328	100.644		29	101.251	178	101.094	328	94.3704
30	98.9115	179	104.31	329	100.511		30	101.048	179	99.0654	329	101.048		30	100.238	179	94.2803	329	103.619		30	101.334	179	101.6	329	95.8334
31	99.0892	180	101.498	330	99.7999		31	101.718	180	96.6373	330	101.718		31	99.2097	180	90.6901	330	98.5129		31	99.773	180	100.673	330	95.6293
32	97.5255	181	105.967	331	98.3671		32	100.972	181	97.9152	331	100.972		32	98.5527	181	96.4736	331	100.687		32	100.321	181	99.6964	331	96.3764
33	100.371	182	104.539	332	100.525		33	98.3228	182	99.893	332	98.3228		33	100.679	182	90.0087	332	102.46		33	101.109	182	100.649	332	95.3344
34	101.587	183	105.208	333	103.248		34	98.7704	183	99.7937	333	98.7704		34	99.4596	183	90.14	333	104.523		34	98.7952	183	100.691	333	95.3481
35	99.7582	184	102.484	334	103.363		35	99.8424	184	97.4579	334	99.8424		35	103.469	184	88.8658	334	99.8791		35	100.153	184	100.927	334	96.9555
36	98.6012	185	102.702	335	97.2915		36	99.1746	185	99.3055	335	99.1746		36	102.247	185	86.5153	335	99.4976		36	100.335	185	100.806	335	97.6163
37	100.391	186	103.782	336	101.647		37	99.1792	186	99.4937	336	99.1792		37	102.998	186	90.3801	336	102.343		37	101.931	186	102.507	336	99.5158
38	98.3974	187	102.667	337	99.8791		38	100.814	187	97.2072	337	100.814		38	97.9564	187	95.022	337	101.332		38	100.178	187	103.104	337	95.7086
39	99.3384	188	102.139	338	97.8679		39	102.143	188	101.095	338	102.143		39	101.431	188	87.5877	338	96.0593		39	100.415	188	102.149	338	96.7378
40	98.4161	189	102.624	339	99.098		40	100.845	189	98.3262	339	100.845		40	105.792	189	92.8574	339	101.115		40	101.498	189	101.871	339	97.916
41	100.409	190	103.676	340	97.5459		41	98.4214	190	99.355	340	98.4214		41	105.251	190	95.2428	340	100.231		41	97.6991	190	99.2917	340	96.5176
42	99.8623	191	107.597	341	94.7336		42	98.814	191	96.1213	341	98.814		42	99.6096	191	92.8288	341	100.967		42	98.2914	191	103.086	341	94.9245
43	98.9165	192	106.828	342	99.9099		43	99.4649	192	100.447	342	99.4649		43	101.281	192	90.6459	342	102.474		43	100.587	192	100.803	342	96.3506
44	98.8934	193	104.601	343	98.4318		44	98.1616	193	98.6221	343	98.1616		44	97.0438	193	88.0516	343	102.738		44	101.684	193	100.899	343	96.3126
45	100.409	194	101.841	344	108.717		45	101.143	194	97.7529	344	101.143		45	99.0487	194	93.477	344	101.732		45	100.604	194	101.296	344	97.8783
46	98.4074	195	105.393	345	99.177		46	101.647	195	98.2963	345	101.647		46	99.9312	195	89.3943	345	102.491		46	100.485	195	99.1953	345	96.8874
47	99.5978	196	100.152	346	99.5341		47	101.126	196	97.6422	346	101.126		47	98.1936	196	92.3569	346	98.5912		47	102.74	196	100.749	346	97.0789
48	94.1615	197	101.974	347	100.002		48	100.255	197	99.1158	347	100.255		48	100.524	197	89.4666	347	100.122		48	99.8334	197	100.717	347	96.7996
49	100.495	198	103.567	348	97.508		49	99.6778	198	98.7148	348	99.6778		49	102.561	198	89.0787	348	99.742		49	100.517	198	101.488	348	96.3901
50	97.5088	199	105.007	349	97.9331		50	97.5724	199	99.765	349	97.5724		50	102.185	199	90.2245	349	99.3131		50	101.249	199	100.695	349	97.7017
51	99.2774	200	103.674	350	99.9411		51	100.963	200	99.447	350	100.963		51	98.8572	200	89.4729	350	99.2578		51	100.435	200	100.43	350	99.179
52	98.6337	201	101.107	351	100.658		52	100.843	201	99.7799	351	100.843		52	100.044	201	92.7087	351	100.476		52	101.655	201	101.168	351	93.9575
53	97.0831	202	103.001	352	98.5686		53	98.816	202	99.6119	352	98.816		53	99.9226	202	90.1949	352	101.169		53	100.588	202	103.236	352	96.1938
54	97.2461	203	105.967	353	96.1519		54	101.873	203	99.3046	353	101.873		54	102.932	203	87.9903	353	99.6709		54	101.992	203	101.692	353	99.338
55	99.8599	204	106.402	354	98.3223		55	100.976	204	98.3749	354	100.976		55	99.7832	204	91.4703	354	101.041		55	99.5381	204	103.579	354	96.589
56	100.968	205	104.315	355	96.5688		56	99.9315	205	99.76	355	99.9315		56	100.475	205	90.6165	355	98.5427		56	99.1643	205	103.312	355	94.7842
57	98.4106	206	104.952	356	98.8974		57	100.169	206	100.857	356	100.169		57	102.848	206	91.4265	356	101.477		57	98.3172	206	100.994	356	98.4751
58	101.842	207	101.939	357	97.4706		58	100.081	207	99.8497	357	100.081		58	96.4617	207	92.305	357	102.254		58	101.255	207	101.354	357	97.0393
59	101.71	208	105.635	358	102.153		59	100.441	208	102.349	358	100.441		59	102.823	208	94.019	358	99.5438		59	97.9867	208	103.109	358	96.8139
60	100.996	209	103.424	359	97.4627		60	97.407	209	101.603	359	97.407		60	102.268	209	89.0484	359	99.6743		60	99.8292	209	101.907	359	95.2931
61	99.7578	210	102.538	360	110.861		61	99.0085	210	97.181	360	99.0085		61	102.437	210	92.6769	360	101.081		61	98.422	210	101.674	360	96.9931
62	100.072	211	103.417	361	98.4717		62	95.9324	211	97.2823	361	95.9324		62	100.477	211	91.5278	361	101.677		62	98.2492	211	100.588	361	95.9649
63	102.417	212	102.429	362	97.4803		63	99.8721	212	96.5522	362	99.8721		63	98.6127	212	89.0392	362	96.6163		63	98.1819	212	102.521	362	97.4319
64	97.6843	213	102.441	363	97.15		64	97.9151	213	98.9767	363	97.9151		64	100.361	213	89.4452	363	100.145		64	98.7309	213	101.605	363	97.2373
65	100.053	214	101.09	364	99.5167		65	101.757	214	97.5527	364	101.757		65	97.8982		90.3099	364	97.4631		65	98.3526	214	101.834	364	96.3777
66	97.6521	215	102.626	365	97.9259		66	96.8003	215	99.9187	365	96.8003		66	97.2224		94.8635	365	102.346		66	98.2474	215	103.908	365	95.1552
67	101.399	216	103.203	366	98.0803		67	98.8462	216	99.5954	366	98.8462		67	101.232	216	88.5115	366	99.6917		67	98.0526	216	102.719	366	96.5621
68	99.6911	217	99.6133	367	96.2727		68	99.9612	217	98.4931	367	99.9612		68	99.7816	217	92.9908	367	98.3455		68	97.8466	217	99.6405	367	96.9319
69	99.1193	218	103.062	368	98.0563		69	101.063	218	98.2564	368	101.063		69	100.094	218	92.2923	368	99.5535		69	98.8579	218	102.419	368	96.392
70	101.552	219	104.35	369	99.5831		70	103.475	219	95.6565	369	103.475		70	99.9162	219	91.9544	369	97.9447		70	99.6442	219	103.348	369	95.5078
71	102.583	220	104.437	370	98.651		71	98.7474	220	97.8754	370	98.7474		71	101.289	220	90.0415	370	99.4724		71	100.801	220	99.6083	370	97.7738
72	103.296	221	100.523	371	98.7395		72	101.531	221	98.1505	371	101.531		72	100.422	221	91.4605	371	98.217		72	96.8313	221	101.945	371	96.1161
73	98.4995	222	104.212	372	106.669		73	100.857	222	99.7813	372	100.857		73	99.0965	222	91.0718	372	98.3498		73	100.525	222	101.091	372	95.2926
74	102.183	223	102.877	373	104.968		74	101.095	223	97.8377	373	101.095		74	102.706	223	91.0878	373	101.185		74	100.57	223	103.863	373	98.2289
75	100.326	224	101.153	374	98.0216		75	99.9389	224	100.27	374	99.9389		75	100.332	224	90.7894	374	97.9718		75	100.29	224	101.583	374	99.1554
76	101.167	225	102.763	375	99.341		76	99.178	225	98.1664	375	99.178		76	99.3283	225	91.2204	375	99.3514		76	102.567	225	100.224	375	97.2542
77	100.327	226	100.871	376	99.3813		77	99.0454	226	97.9019	376	99.0454		77	101.403	226	91.9411	376	102.374		77	100.388	226	101.128	376	96.4998
78	98.651	227	98.5732	377	109.903		78	97.6346	227	96.4079	377	97.6346		78	99.2937	227	90.3703	377	100.585		78	100.846	227	100.232	377	96.4531
79	98.6071	228	98.9424	378	99.3338		79	100.949	228	100.062	378	100.949		79	99.2021	228	93.8683	378	98.7135		79	99.6828	228	102.332	378	95.0384
80	96.8821	229	99.2894	379	100.768		80	100.715	229	99.2574	379	100.715		80	97.0421	229	92.364	379	101.151		80	100.623	229	99.4888	379	96.4682
81	98.4347	230	98.8508	380	99.868		81	99.2561	230	96.9339	380	99.2561		81	98.2797	230	92.5406	380	99.3608		81	100.366	230	101.471	380	94.2359
82	98.6041	231	101.197	381	98.9611		82	100.784	231	97.1448	381	100.784		82	101.147	231	90.7284	381	98.3306		82	98.2641	231	99.1686	381	95.9621
83	100.056	232	101.67	382	99.8176		83	99.8787	232	96.4547	382	99.8787		83	99.0471	232	90.4843	382	98.7241		83	100.379	232	101.644	382	96.368
84	100.96	233	101.808	383	100.04		84	100.695	233	98.8565	383	100.695		84	98.1113	233	93.2464	383	99.8695		84	100.239	233	100.791	383	97.9285
85	98.5437	234	100.316	384	98.5353		85	99.2985	234	98.1109	384	99.2985		85	98.6305	234	91.6613	384	100.288		85	100.182	234	103.757	384	97.4028
86	98.9821	235	98.9777	385	99.2511		86	100.847	235	96.0125	385	100.847		86	99.6469	235	88.7269	385	95.5123		86	97.2288	235	100.99	385	98.1515
87	100.483	236	100.984	386	99.4158		87	98.6984	236	99.4981	386	98.6984		87	96.8269	236	95.0253	386	101.074		87	99.157	236	99.4197	386	96.7413
88	99.9077	237	104.218	387	102.05		88	99.6631	237	98.7198	387	99.6631		88	99.0743	237	90.5504	387	99.9683		88	98.1771	237	102.432	387	95.7572
89	103.001	238	104.152	388	97.6496		89	100.371	238	98.243	388	100.371		89	98.0488	238	92.8624	388	99.3299		89	99.7321	238	102.568	388	98.4938
90	96.8637	239	98.9941	389	100.712		90	102.689	239	97.0798	389	102.689		90	99.6393	239	90.2339	389	99.6622		90	102.702	239	100.229	389	94.2997
91	99.945	240	99.7575	390	98.9736		91	97.9521	240	99.626	390	97.9521		91	99.8985	240	93.0373	390	103.966		91	101.989	240	102.255	390	94.5587
92	100.191	241	99.8438	391	106.333		92	99.7485	241	97.926	391	99.7485		92	99.5959	241	88.53	391	101.621		92	98.7821	241	101.121	391	97.3806
93	99.1548	242	102.851	392	96.4429		93	102.225	242	99.2256	392	102.225		93	97.507	242	88.762	392	99.0803		93	99.4865	242	100.804	392	94.8178
94	100.049	243	101.33	393	98.0526		94	100.996	243	99.2825	393	100.996		94	99.7028	243	86.8969	393	99.7905		94	99.4656	243	101.727	393	95.5433
95	101.245	244	104.383	394	99.6707		95	100.886	244	95.4978	394	100.886		95	97.2948	244	92.7464	394	100.763		95	100.349	244	98.9148	394	96.4158
96	98.7614	245	102.778	395	99.5546		96	100.173	245	99.3669	395	100.173		96	99.3324	245	91.5358	395	99		96	100.623	245	101.286	395	96.587
97	99.2865	246	100.411	396	98.4596		97	98.8356	246	96.9333	396	98.8356		97	96.9981	246	90.166	396	101.259		97	100.919	246	102.06	396	94.9135
98	99.9509	247	102.018	397	98.9435		98	99.1049	247	97.7787	397	99.1049		98	99.1593	247	89.0864	397	101.44		98	98.5249	247	101.201	397	97.5581
99	96.8421	248	100.904	398	96.8068		99	102.938	248	95.917	398	102.938		99	98.8615	248	91.3095	398	100.772		99	99.9177	248	102.512	398	97.311
100	100.005	249	103.478	399	100.158		100	99.8992	249	96.5114	399	99.8992		100	102.933	249	93.0723	399	98.4773		100	97.3942	249	101.507	399	96.7541
101	100.799	250	101.843	400	99.3576		101	98.7426	250	99.2593	400	98.7426		101	100.967	250	90.9723	400	99.5436		101	100.426	250	99.1938	400	96.8211
102	100.718	251	101.926	401	98.5337		102	99.0675	251	97.0966	401	99.0675		102	97.7091	251	90.795	401	99.083		102	98.7658	251	102.17	401	98.6808
103	101.819	252	100.016	402	97.6662		103	97.1445	252	96.9086	402	97.1445		103	98.6651	252	92.0656	402	100.441		103	99.6555	252	101.288	402	95.813
104	97.6186	253	100.312	403	102.064		104	99.4323	253	98.0578	403	99.4323		104	98.2088	253	89.7959	403	100.768		104	99.3439	253	102.458	403	95.6404
105	97.9803	254	100.012	404	97.0195		105	100.789	254	96.5749	404	100.789		105	100.536	254	90.0664	404	98.9917		105	100.026	254	100.25	404	97.204
106	102.641	255	100.958	405	96.7885		106	98.6514	255	98.5524	405	98.6514		106	96.8071	255	91.4361	405	101.692		106	98.5943	255	102.769	405	96.4987
107	103.232	256	96.7309	406	98.5976		107	100.211	256	99.7196	406	100.211		107	101.351	256	92.6832	406	99.083		107	98.048	256	101.594	406	98.5821
108	102.702	257	102.82	407	98.2724		108	98.222	257	99.1811	407	98.222		108	100.72	257	91.7954	407	100.666		108	100.051	257	98.2682	407	96.0999
109	104.861	258	100.479	408	96.6258		109	99.271	258	99.1359	408	99.271		109	102.46	258	89.335	408	100.765		109	100.23	258	98.3728	408	98.4163
110	100.656	259	99.6101	409	99.1396		110	99.1611	259	99.2152	409	99.1611		110	100.084	259	92.5733	409	97.9063		110	100.674	259	100.226	409	97.8247
111	99.6991	260	100.572	410	97.6432		111	100.507	260	98.1876	410	100.507		111	97.9267	260	91.9577	410	100.082		111	99.7578	260	102.31	410	95.5392
112	99.7448	261	99.2016	411	98.0386		112	99.7275	261	99.4731	411	99.7275		112	95.9988	261	87.285	411	97.2761		112	98.1013	261	102.478	411	99.4535
113	100.749	262	98.7653	412	100.792		113	99.736	262	99.7765	412	99.736		113	101.606	262	93.2274	412	101.268		113	98.6587	262	102.554	412	98.3409
114	97.4236	263	100.752	413	99.9746		114	99.8708	263	96.9604	413	99.8708		114	98.0685	263	89.661	413	99.5361		114	101.617	263	98.6217	413	97.7787
115	99.9086	264	100.775	414	111.148		115	100.565	264	98.929	414	100.565		115	98.8263	264	90.7512	414	104.712		115	99.0408	264	101.167	414	96.1964
116	101.628	265	98.5393	415	100.531		116	97.5632	265	101.607	415	97.5632		116	99.5959	265	93.2045	415	99.1153		116	98.5619	265	102.576	415	96.9658
117	98.5933	266	101.733	416	99.8446		117	99.0023	266	98.9187	416	99.0023		117	99.6341	266	92.3826	416	100.091		117	102.183	266	102.924	416	96.3045
118	101.079	267	104.388	417	100.84		118	100.103	267	99.1508	417	100.103		118	100.967	267	92.1089	417	98.5692		118	99.5845	267	101.958	417	97.4385
119	99.2968	268	98.8033	418	100.014		119	98.8537	268	98.4093	418	98.8537		119	98.0976	268	90.3603	418	97.2131		119	98.5728	268	104.753	418	95.7208
120	99.0001	269	101.45	419	107.388		120	101.208	269	100.431	419	101.208		120	101.653	269	92.6426	419	100.676		120	99.4079	269	103.422	419	96.0508
121	101.133	270	100.517	420	103.631		121	99.9779	270	101.433	420	99.9779		121	100.033	270	92.2925	420	101.779		121	96.5887	270	101.227	420	96.2275
122	98.2313	271	101.624	421	98.3213		122	102.004	271	100.346	421	102.004		122	96.4105	271	94.1214	421	97.4447		122	97.3488	271	101.427	421	97.7684
123	99.0313	272	101.721	422	96.7144		123	99.7323	272	99.1226	422	99.7323		123	99.7203	272	94.4797	422	100.358		123	99.7284	272	103.579	422	96.2873
124	100.633	273	101.319	423	98.4384		124	98.843	273	100.254	423	98.843		124	99.6106	273	93.0518	423	98.7823		124	97.8155	273	105.129	423	95.1519
125	101.846	274	101.896	424	106.949		125	99.9228	274	96.8875	424	99.9228		125	100.532	274	92.866	424	99.4639		125	98.2471	274	102.54	424	96.8522
126	101.633	275	104.963	425	100.128		126	101.395	275	97.747	425	101.395		126	99.9183	275	89.5267	425	98.7698		126	96.6069	275	103.294	425	97.3118
127	97.6906	276	99.8125	426	101.738		127	100.107	276	100.799	426	100.107		127	96.929	276	88.4398	426	99.8331		127	99.3842	276	105.718	426	96.7733
128	97.1729	277	101.754	427	108.031		128	99.0663	277	101.892	427	99.0663		128	96.7147	277	91.3006	427	100.184		128	99.3533	277	100.774	427	95.9574
129	100.628	278	101.562	428	111.294		129	96.4251	278	98.0216	428	96.4251		129	94.7723	278	90.378	428	98.9834		129	98.1793	278	103.945	428	97.178
130	101.633	279	103.938	429	102.319		130	96.8214	279	101.336	429	96.8214		130	97.6354	279	92.2187	429	96.9355		130	98.4044	279	101.433	429	95.9998
131	100.045	280	102.281	430	100.987		131	99.1333	280	101.397	430	99.1333		131	100.708	280	89.4802	430	97.858		131	101.364	280	103.435	430	97.9884
132	98.2794	281	101.356	431	100.178		132	97.6512	281	99.3183	431	97.6512		132	100.779	281	91.374	431	99.7669		132	100.833	281	101.845	431	96.0756
133	104.314	282	99.1644	432	98.0264		133	97.7496	282	99.8036	432	97.7496		133	98.8525	282	92.7899	432	99.8951		133	101.181	282	103.569	432	95.5477
134	98.3387	283	102.322	433	99.544		134	97.8822	283	99.852	433	97.8822		134	99.5949	283	91.4033	433	99.3178		134	102.101	283	101.814	433	96.7072
135	101.385	284	99.316	434	99.6916		135	99.8164	284	99.6231	434	99.8164		135	100.447	284	88.9197	434	100.161		135	102.959	284	102.158	434	96.217
136	100.298	285	103.735	435	99.5695		136	98.5004	285	99.3489	435	98.5004		136	97.9022	285	93.0795	435	99.5347		136	102.867	285	102.004	435	95.8498
137	104.74	286	102.265	436	96.6061		137	101.855	286	99.4143	436	101.855		137	94.8823	286	91.718	436	100.952		137	101.25	286	99.9158	436	96.3999
138	100.242	287	102.783	437	103.087		138	98.9088	287	97.5946	437	98.9088		138	100.529	287	90.72	437	98.4549		138	99.2074	287	100.797	437	95.4692
139	101.251	288	102.612	438	98.7037		139	101.278	288	99.0681	438	101.278		139	97.652	288	87.3415	438	98.6097		139	100.993	288	102.52	438	97.2474
140	100.277	289	103.378	439	97.9085		140	98.5362	289	97.8432	439	98.5362		140	97.0994	289	92.0883	439	97.4481		140	101.181	289	103	439	97.0531
141	99.3361	290	99.7164	440	98.841		141	100.896	290	99.9426	440	100.896		141	99.4572	290	93.9994	440	97.5463		141	101.709	290	101.077	440	97.5212
142	98.8058	291	101.416	441	98.1671		142	100.337	291	97.8653	441	100.337		142	98.6067	291	91.2573	441	98.6081		142	99.7397	291	104.481	441	97.1139
143	97.679	292	100.409	442	100.714		143	100.655	292	98.3728	442	100.655		143	100.192	292	93.8508	442	99.6353		143	101.501	292	101.326	442	94.7761
144	98.9564	293	101.035	443	104.945		144	100.282	293	100.596	443	100.282		144	100.199	293	92.1411	443	101.512		144	97.5178	293	103.975	443	96.7224
145	98.7457	294	100.59	444	100.778		145	99.0593	294	99.8031	444	99.0593		145	102.72	294	88.9004	444	101.064		145	100.157	294	100.107	444	94.4532
146	98.2675	295	100.291	445	107.328		146	98.9936	295	99.1743	445	98.9936		146	98.4429	295	87.6157	445	101.78		146	100.957	295	102.377	445	97.4458
147	99.3521	296	100.552	446	100.513		147	99.444	296	99.6643	446	99.444		147	100.376	296	89.9273	446	98.3435		147	99.3861	296	102.015	446	97.2729
148	100.305	297	100.998	447	98.4013		148	99.6557	297	99.8027	447	99.6557		148	100.933	297	88.228	447	95.7087		148	99.8302	297	103.257	447	95.7759
149	98.5229	298	99.6078	448	99.9361		149	99.7146	298	100.383	448	99.7146		149	99.2124	298	86.463	448	106.451		149	99.9377	298	100.706	448	101.713
150	98.0149	299	100.486	449	98.0779		150	100.968	299	101.836	449	100.968		150	99.6797	299	89.2945	449	98.5731		150	100.089	299	102.201	449	97.6706
												95.7828
												91.7946
												91.7387
												93.9123														96.6205
												94.7746
												95.2579
												94.6309
												96.3346
												91.172
												95.7765
												95.0007
												93.9867
												93.459
												95.5906
												95.8485
												96.0247
												95.7235
												94.3392
												95.7178
												96.8238
												94.7147
												98.4306
												98.5055
												95.1489
												99.2612
												98.4074
												97.8641
												100.543
												98.7629
												97.4029
												98.1638
												98.201
												96.9563
												97.457
												96.0324
												97.6631
												97.3907
												96.6512
												97.4002
												97.2673
												98.1262
												96.5429
												97.8413
												98.8282
												96.3756
												95.1263
												97.9284
												97.9184
												97.9457
												95.5762
												99.2268
												97.4706
												97.3858
												96.9127
												94.9281
												97.0806
												98.3547
												97.8709
												96.9915
												98.2319
												97.5687
												98.0031
												97.193
												99.7589
												99.595
												100.198
												96.644
												96.6561
												98.8949
												96.633
												97.4753
												98.4749
												99.4323
												97.3281
												97.3359
												97.2673
												97.2045
												95.9336
												96.8589
												97.9875
												96.2755
												96.6628
												96.9611
												97.3463
												99.1224
												96.0937
												99.1443
												96.5358
												96.7596
												97.7129
												97.9436
												97.3472
												97.8006
												96.8074
												97.8443
												97.0429
												94.8857
												95.8897
												97.5128
												97.0561
												95.3669
												97.1652
												98.0016
												96.883
												96.6343
												97.5706
												96.7144
												98.9324
												97.8664
												95.8437
												95.9804
												98.3981
												96.4788
												95.7755
												96.1109
												97.2322
												98.9326
												96.6077
												96.7679
												93.8656
												95.5442
												96.7609
												97.9645
												97.6544
												98.0308
												95.8924
												96.1079
												99.5408
												98.1736
												99.1219
												99.5241
												98.031
												97.1527
												98.2585
												97.1119
												96.9232
												97.0216
												98.89
												97.5311
												95.2327
												95.9286
												98.5738
												97.3963
												97.8051
												98.2404
												97.1107
												99.7469
												96.9962
												96.0422
												96.6522
												96.7618
												101.947
												102.726
												101.297
												103.731
												101.594
												101.809
												103.851
												101.789
												101.531
												101.053
												101.65
												102.755
												102.54
												102.866
												102.158
												100.065
												100.358
												108.732
												103.548
												101.224
												99.4786
												100.687
												99.9891
												101.441
												103.284
												103.102
												101.992
												101.136
												102.672
												103.29
												103.81
												103.643
												101.369
												103.642
												101.034
												100.388
												101.826
												103.82
												102.559
												102.46
												103.213
												101.648
												102.167
												102.374
												102.511
												101.608
												104.054
												104.285
												101.628
												104.844
												104.773
												99.8444
												103.095
												102.71
												104.073
												102.589
												103.927
												102.247
												101.675
												101.722
												103.073
												104.003
												101.613
												101.471
												102.51
												102.173
												102.115
												102.344
												103.029
												103.983
												103.19
												101.34
												102.116
												100.688
												101.392
												100.215
												102.383
												102.129
												103.366
												101.34
												102.24
												102.19
												104.569
												102.945
												99.8224
												100.778
												101.134
												102.44
												101.446
												101.774
												103.953
												100.148
												100.835
												100.42
												102.464
												101.868
												102.738
												100.357
												101.73
												102.161
												102.693
												100.774
												101.335
												102.579
												101.908
												102.537
												103.185
												99.4607
												99.8551
												100.42
												100.381
												100.153
												100.268
												100.766
												99.9759
												99.3403
												102.052
												100.935
												100.097
												104.087
												100.408
												102.864
												101.79
												101.216
												99.1594
												99.8546
												102.112
												100.126
												102.752
												98.0662
												100.679
												100.849
												101.384
												102.43
												100.952
												103.683
												100.175
												103.814
												100.427
												102.348
												99.0689
												101.423
												102.021
												102.718
												100.895
												100.843
												103.962
												102.1
												99.3507
												96.7924
												92.4702
												94.1074
												94.3754
												92.2688
												97.4811
												95.8938
												95.6898
												96.6445
												98.8618
												99.8363
												97.4385
												96.4843
												97.4605
												97.9352
												98.1464
												99.3621
												96.6949
												99.976
												98.3767
												100.912
												99.7422
												99.2011
												101.743
												99.79
												98.821
												99.3645
												100.071
												99.2034
												99.0654
												96.6373
												97.9152
												99.893
												99.7937
												97.4579
												99.3055
												99.4937
												97.2072
												101.095
												98.3262
												99.355
												96.1213
												100.447
												98.6221
												97.7529
												98.2963
												97.6422
												99.1158
												98.7148
												99.765
												99.447
												99.7799
												99.6119
												99.3046
												98.3749
												99.76
												100.857
												99.8497
												102.349
												101.603
												97.181
												97.2823
												96.5522
												98.9767
												97.5527
												99.9187
												99.5954
												98.4931
												98.2564
												95.6565
												97.8754
												98.1505
												99.7813
												97.8377
												100.27
												98.1664
												97.9019
												96.4079
												100.062
												99.2574
												96.9339
												97.1448
												96.4547
												98.8565
												98.1109
												96.0125
												99.4981
												98.7198
												98.243
												97.0798
												99.626
												97.926
												99.2256
												99.2825
												95.4978
												99.3669
												96.9333
												97.7787
												95.917
												96.5114
												99.2593
												97.0966
												96.9086
												98.0578
												96.5749
												98.5524
												99.7196
												99.1811
												99.1359
												99.2152
												98.1876
												99.4731
												99.7765
												96.9604
												98.929
												101.607
												98.9187
												99.1508
												98.4093
												100.431
												101.433
												100.346
												99.1226
												100.254
												96.8875
												97.747
												100.799
												101.892
												98.0216
												101.336
												101.397
												99.3183
												99.8036
												99.852
												99.6231
												99.3489
												99.4143
												97.5946
												99.0681
												97.8432
												99.9426
												97.8653
												98.3728
												100.596
												99.8031
												99.1743
												99.6643
												99.8027
												100.383
												101.836
												97.7552
												101.391
												102.637
												102.989
												98.1385
												101.029
												100.773
												102.172
												101.66
												101.669
												100.102
												101.434
												100.12
												97.2654
												100.53
												102.504
												102.913
												101.802
												103.218
												100.613
												100.405
												100.991
												100.219
												99.1073
												100.812
												101.478
												102.529
												98.6116
												101.241
												98.4484
												99.1694
												100.036
												99.813
												100.261
												100.918
												101.566
												101.066
												102.141
												100.339
												100.215
												99.679
												99.8178
												99.6624
												99.2925
												108.43
												100.533
												101.209
												98.5107
												100.22
												99.1264
												99.9586
												99.746
												98.6365
												100.3
												98.3409
												99.0974
												99.7244
												98.1819
												97.078
												101.176
												109.043
												100.113
												101.462
												100.941
												98.5597
												98.1826
												99.7543
												97.7871
												99.4733
												98.3521
												99.0655
												98.9168
												104.625
												105.958
												99.9321
												98.9328
												99.5618
												109.166
												98.1067
												97.3819
												97.0355
												99.0104
												96.5686
												100.639
												99.1538
												95.9269
												98.1086
												97.0505
												99.8221
												98.4871
												98.8132
												107.714
												96.9367
												98.6621
												97.749
												98.705
												98.281
												100.741
												97.9791
												98.3549
												97.2607
												100.016
												99.7211
												97.7448
												96.6837
												96.6491
												97.2506
												98.9804
												99.375
												98.5102
												96.9076
												95.8491
												97.2518
												97.7064
												104.171
												97.8037
												97.381
												99.2859
												98.1097
												105.265
												101.809
												100.861
												99.2677
												99.6701
												104.075
												98.96
												100.933
												106.551
												104.95
												101.395
												96.39
												99.4316
												99.1153
												97.7795
												101.209
												98.2425
												97.023
												98.3421
												97.514
												98.8923
												98.7051
												99.5092
												98.5195
												107.46
												99.1739
												108.931
												99.8171
												99.3009
												98.872
												97.7496

## Sheet: Fig 4_DURATION
Figure 4 (B): Contact Duration Time Course
Left heel	Baseline	%		Pain	%		Wash-Out	%			Left meta	Baseline	%		Pain	%		Wash-Out	%			Right heel	Baseline	%		Pain	%		Wash-Out	%			right meta	Baseline	%		Pain	%		Wash-Out	%
1	439.375	100.196	151	422.325	96.3076	301	440.625	100.481			1	636.25	102.687	151	603.325	97.3733	301	643.75	103.898			1	425	96.9819	151	391.25	89.2804	301	455.625	103.97			1	647.5	102.791	151	422.325	67.0446	301	640	101.601
2	428.75	97.7728	152	420.625	95.92	302	446.875	101.906			2	599.375	96.7358	152	596.875	96.3323	302	630.625	101.779			2	447.5	102.116	152	401.25	91.5623	302	438.125	99.9769			2	624.375	99.1203	152	601.25	95.4492	302	658.75	104.577
3	421.25	96.0625	153	423.125	96.4901	303	449.375	102.476			3	612.5	98.8541	153	605	97.6436	303	619.375	99.9637			3	435.625	99.4064	153	392.5	89.5656	303	478.125	109.105			3	623.125	98.9219	153	610.625	96.9375	303	638.75	101.402
4	431.25	98.3429	154	426.25	97.2027	304	440	100.338			4	604.375	97.5428	154	608.125	98.148	304	632.5	102.082			4	420.625	95.9836	154	381.25	86.9985	304	464.375	105.967			4	617.5	98.0289	154	608.125	96.5406	304	625.625	99.3187
5	414.375	94.4947	155	416.875	95.0648	305	453.125	103.331			5	621.25	100.266	155	619.375	99.9637	305	613.125	98.955			5	445	101.546	155	388.75	88.7099	305	458.125	104.541			5	623.125	98.9219	155	611.875	97.1359	305	633.125	100.509
6	420.625	95.92	156	418.75	95.4924	306	451.875	103.046			6	600	96.8367	156	616.25	99.4593	306	623.75	100.67			6	446.25	101.831	156	386.875	88.2821	306	460	104.969			6	621.25	98.6242	156	605.625	96.1437	306	637.5	101.204
7	435	99.1981	157	425	96.9176	307	447.5	102.049			7	605	97.6436	157	610.625	98.5515	307	618.125	99.7619			7	426.875	97.4098	157	393.125	89.7083	307	469.375	107.108			7	610	96.8382	157	615.625	97.7312	307	628.125	99.7156
8	420	95.7774	158	424.375	96.7751	308	462.5	105.469			8	613.125	98.955	158	614.375	99.1567	308	603.75	97.4419			8	422.5	96.4114	158	380.625	86.8558	308	472.5	107.821			8	623.75	99.0211	158	613.125	97.3343	308	626.25	99.418
9	427.5	97.4877	159	406.875	92.7844	309	455	103.759			9	595.625	96.1306	159	601.875	97.1393	309	631.875	101.981			9	426.25	97.2671	159	394.375	89.9935	309	457.5	104.398			9	605	96.0445	159	615	97.632	309	644.375	102.295
10	420.625	95.92	160	420	95.7774	310	453.75	103.474			10	610.625	98.5515	160	614.375	99.1567	310	636.25	102.687			10	421.875	96.2688	160	390	88.9952	310	456.875	104.256			10	618.125	98.1281	160	613.75	97.4336	310	633.125	100.509
11	429.375	97.9153	161	408.75	93.212	311	468.75	106.894			11	615	99.2576	161	630.625	101.779	311	628.125	101.376			11	429.375	97.9802	161	400	91.2771	311	470	107.251			11	630.625	100.112	161	624.375	99.1203	311	640	101.601
12	439.375	100.196	162	421.25	96.0625	312	455	103.759			12	606.875	97.9463	162	604.375	97.5428	312	608.75	98.2489			12	423.75	96.6967	162	383.75	87.5689	312	464.375	105.967			12	622.5	98.8226	162	624.375	99.1203	312	629.375	99.9141
13	426.25	97.2027	163	407.5	92.9269	313	448.125	102.191			13	604.375	97.5428	163	608.125	98.148	313	635.625	102.586			13	436.25	99.5491	163	396.875	90.564	313	465.625	106.252			13	623.75	99.0211	163	620.625	98.525	313	629.375	99.9141
14	429.375	97.9153	164	416.25	94.9223	314	503.75	114.876			14	598.75	96.6349	164	617.5	99.6611	314	641.25	103.494			14	425	96.9819	164	382.5	87.2837	314	455.625	103.97			14	620.625	98.525	164	617.5	98.0289	314	634.375	100.708
15	422.5	96.3475	165	416.25	94.9223	315	455.625	103.901			15	588.75	95.021	165	610.625	98.5515	315	624.375	100.771			15	436.25	99.5491	165	390	88.9952	315	460.625	105.111			15	626.875	99.5172	165	623.125	98.9219	315	628.125	99.7156
16	423.125	96.4901	166	412.5	94.0671	316	444.375	101.336			16	607.5	98.0471	166	623.75	100.67	316	626.25	101.073			16	427.5	97.5524	166	398.75	90.9918	316	445	101.546			16	631.25	100.212	166	629.375	99.9141	316	629.375	99.9141
17	431.875	98.4854	167	432.5	98.628	317	449.375	102.476			17	586.25	94.6175	167	604.375	97.5428	317	626.875	101.174			17	443.75	101.261	167	387.5	88.4247	317	456.875	104.256			17	620.625	98.525	167	627.5	99.6164	317	638.75	101.402
18	432.5	98.628	168	429.375	97.9153	318	438.125	99.9107			18	605.625	97.7445	168	623.75	100.67	318	633.125	102.183			18	434.375	99.1212	168	391.25	89.2804	318	447.5	102.116			18	627.5	99.6164	168	615	97.632	318	636.25	101.005
19	432.5	98.628	169	420	95.7774	319	445.625	101.621			19	606.875	97.9463	169	613.75	99.0558	319	638.125	102.99			19	421.875	96.2688	169	394.375	89.9935	319	455	103.828			19	621.875	98.7234	169	615	97.632	319	630	100.013
20	430.625	98.2004	170	430.625	98.2004	320	450	102.619			20	605	97.6436	170	610	98.4506	320	630.625	101.779			20	420.625	95.9836	170	391.875	89.423	320	455.625	103.97			20	616.25	97.8304	170	618.75	98.2273	320	646.25	102.593
21	433.75	98.913	171	416.875	95.0648	321	476.875	108.747			21	611.25	98.6524	171	615.625	99.3585	321	620	100.065			21	430.625	98.2655	171	388.125	88.5673	321	447.5	102.116			21	636.25	101.005	171	621.875	98.7234	321	640	101.601
22	436.875	99.6256	172	418.125	95.3499	322	448.75	102.334			22	608.75	98.2489	172	619.375	99.9637	322	626.875	101.174			22	434.375	99.1212	172	400	91.2771	322	451.875	103.115			22	625	99.2195	172	618.75	98.2273	322	635.625	100.906
23	438.125	99.9107	173	432.5	98.628	323	465.625	106.182			23	620	100.065	173	616.25	99.4593	323	626.875	101.174			23	425	96.9819	173	403.125	91.9902	323	451.875	103.115			23	637.5	101.204	173	628.75	99.8148	323	626.875	99.5172
24	434.375	99.0555	174	427.5	97.4877	324	456.875	104.186			24	615.625	99.3585	174	608.75	98.2489	324	631.875	101.981			24	446.25	101.831	174	415	94.7	324	461.25	105.254			24	633.75	100.609	174	608.125	96.5406	324	635	100.807
25	428.75	97.7728	175	425	96.9176	325	458.75	104.614			25	606.875	97.9463	175	616.25	99.4593	325	627.5	101.275			25	428.75	97.8376	175	392.5	89.5656	325	460	104.969			25	626.875	99.5172	175	616.25	97.8304	325	620.625	98.525
26	440.625	100.481	176	420.625	95.92	326	448.125	102.191			26	623.75	100.67	176	608.125	98.148	326	628.125	101.376			26	427.5	97.5524	176	400	91.2771	326	464.375	105.967			26	627.5	99.6164	176	621.875	98.7234	326	625.625	99.3187
27	440.625	100.481	177	425	96.9176	327	446.875	101.906			27	615.625	99.3585	177	601.875	97.1393	327	625	100.872			27	423.75	96.6967	177	398.125	90.8492	327	455.625	103.97			27	635	100.807	177	634.375	100.708	327	635.625	100.906
28	438.125	99.9107	178	427.5	97.4877	328	462.5	105.469			28	622.5	100.468	178	608.75	98.2489	328	640.625	103.393			28	441.875	100.833	178	400	91.2771	328	449.375	102.544			28	641.875	101.898	178	620.625	98.525	328	625.625	99.3187
29	436.25	99.4831	179	428.125	97.6303	329	451.875	103.046			29	618.125	99.7619	179	611.25	98.6524	329	637.5	102.889			29	444.375	101.403	179	398.75	90.9918	329	446.875	101.974			29	635.625	100.906	179	626.875	99.5172	329	630	100.013
30	416.875	95.0648	180	430.625	98.2004	330	457.5	104.329			30	624.375	100.771	180	601.875	97.1393	330	628.125	101.376			30	432.5	98.6933	180	396.25	90.4214	330	453.125	103.4			30	633.125	100.509	180	626.875	99.5172	330	618.75	98.2273
31	431.875	98.4854	181	412.5	94.0671	331	463.125	105.612			31	624.375	100.771	181	621.875	100.367	331	634.375	102.385			31	428.125	97.695	181	406.25	92.7033	331	448.75	102.401			31	625.625	99.3187	181	624.375	99.1203	331	634.375	100.708
32	435	99.1981	182	433.75	98.913	332	445	101.478			32	620	100.065	182	616.25	99.4593	332	639.375	103.192			32	436.25	99.5491	182	405	92.418	332	459.375	104.826			32	634.375	100.708	182	615	97.632	332	621.25	98.6242
33	426.875	97.3452	183	433.75	98.913	333	463.125	105.612			33	617.5	99.6611	183	620	100.065	333	636.875	102.788			33	431.875	98.5507	183	401.875	91.7049	333	453.125	103.4			33	633.125	100.509	183	630.625	100.112	333	618.75	98.2273
34	432.5	98.628	184	424.375	96.7751	334	451.25	102.904			34	617.5	99.6611	184	606.875	97.9463	334	624.375	100.771			34	433.75	98.9786	184	398.75	90.9918	334	451.25	102.972			34	626.25	99.418	184	626.875	99.5172	334	616.875	97.9297
35	443.125	101.051	185	426.875	97.3452	335	460	104.899			35	613.75	99.0558	185	615.625	99.3585	335	634.375	102.385			35	426.875	97.4098	185	391.875	89.423	335	446.875	101.974			35	621.875	98.7234	185	629.375	99.9141	335	630	100.013
36	426.875	97.3452	186	437.5	99.7682	336	459.375	104.757			36	615.625	99.3585	186	612.5	98.8541	336	631.875	101.981			36	425.625	97.1245	186	393.75	89.8509	336	446.25	101.831			36	619.375	98.3265	186	627.5	99.6164	336	628.125	99.7156
37	430	98.0578	187	434.375	99.0555	337	444.375	101.336			37	617.5	99.6611	187	621.875	100.367	337	619.375	99.9637			37	425.625	97.1245	187	393.75	89.8509	337	456.875	104.256			37	607.5	96.4414	187	626.25	99.418	337	637.5	101.204
38	435	99.1981	188	441.875	100.766	338	470	107.18			38	624.375	100.771	188	615.625	99.3585	338	634.375	102.385			38	431.25	98.4081	188	413.125	94.2721	338	460.625	105.111			38	631.25	100.212	188	626.25	99.418	338	643.75	102.196
39	441.875	100.766	189	423.125	96.4901	339	443.125	101.051			39	611.25	98.6524	189	614.375	99.1567	339	641.25	103.494			39	430.625	98.2655	189	400	91.2771	339	448.75	102.401			39	632.5	100.41	189	634.375	100.708	339	645	102.395
40	430.625	98.2004	190	427.5	97.4877	340	459.375	104.757			40	628.75	101.477	190	611.875	98.7532	340	644.375	103.999			40	445.625	101.688	190	406.25	92.7033	340	456.25	104.113			40	630	100.013	190	636.25	101.005	340	638.125	101.303
41	435.625	99.3406	191	440.625	100.481	341	451.875	103.046			41	615.625	99.3585	191	613.125	98.955	341	626.875	101.174			41	423.125	96.554	191	409.375	93.4164	341	465.625	106.252			41	611.25	97.0367	191	625	99.2195	341	629.375	99.9141
42	438.125	99.9107	192	430	98.0578	342	456.875	104.186			42	620	100.065	192	612.5	98.8541	342	638.75	103.091			42	423.125	96.554	192	408.75	93.2738	342	455	103.828			42	638.125	101.303	192	630.625	100.112	342	650	103.188
43	445.625	101.621	193	423.125	96.4901	343	448.75	102.334			43	609.375	98.3497	193	609.375	98.3497	343	628.125	101.376			43	430	98.1229	193	411.25	93.8442	343	462.5	105.539			43	630.625	100.112	193	635	100.807	343	636.875	101.105
44	441.25	100.623	194	443.75	101.193	344	453.125	103.331			44	606.25	97.8454	194	607.5	98.0471	344	636.875	102.788			44	410	93.559	194	403.75	92.1328	344	458.125	104.541			44	620.625	98.525	194	635.625	100.906	344	638.75	101.402
45	448.125	102.191	195	441.25	100.623	345	463.125	105.612			45	605.625	97.7445	195	612.5	98.8541	345	636.875	102.788			45	448.75	102.401	195	408.75	93.2738	345	453.75	103.542			45	620	98.4258	195	630	100.013	345	631.875	100.311
46	441.875	100.766	196	428.75	97.7728	346	463.75	105.754			46	626.875	101.174	196	617.5	99.6611	346	627.5	101.275			46	436.875	99.6917	196	411.875	93.9869	346	454.375	103.685			46	630	100.013	196	628.75	99.8148	346	637.5	101.204
47	434.375	99.0555	197	426.875	97.3452	347	451.875	103.046			47	623.75	100.67	197	615.625	99.3585	347	625.625	100.972			47	425	96.9819	197	396.875	90.564	347	446.875	101.974			47	620	98.4258	197	627.5	99.6164	347	643.75	102.196
48	429.375	97.9153	198	428.125	97.6303	348	459.375	104.757			48	609.375	98.3497	198	619.375	99.9637	348	634.375	102.385			48	428.125	97.695	198	408.125	93.1311	348	457.5	104.398			48	632.5	100.41	198	636.875	101.105	348	644.375	102.295
49	443.125	101.051	199	430	98.0578	349	458.75	104.614			49	622.5	100.468	199	620	100.065	349	628.125	101.376			49	441.25	100.69	199	411.25	93.8442	349	453.75	103.542			49	632.5	100.41	199	618.125	98.1281	349	641.25	101.799
50	428.125	97.6303	200	430.625	98.2004	350	451.25	102.904			50	623.125	100.569	200	608.75	98.2489	350	631.875	101.981			50	425.625	97.1245	200	411.875	93.9869	350	452.5	103.257			50	630	100.013	200	627.5	99.6164	350	628.125	99.7156
51	441.25	100.623	201	440	100.338	351	466.25	106.324			51	616.875	99.5602	201	616.25	99.4593	351	630	101.679			51	436.25	99.5491	201	410.625	93.7016	351	458.125	104.541			51	630	100.013	201	627.5	99.6164	351	637.5	101.204
52	435.625	99.3406	202	432.5	98.628	352	457.5	104.329			52	623.125	100.569	202	620.625	100.165	352	635	102.485			52	438.125	99.9769	202	413.75	94.4147	352	458.125	104.541			52	638.125	101.303	202	626.875	99.5172	352	643.75	102.196
53	448.125	102.191	203	428.75	97.7728	353	460	104.899			53	610.625	98.5515	203	617.5	99.6611	353	638.125	102.99			53	446.875	101.974	203	411.25	93.8442	353	452.5	103.257			53	643.75	102.196	203	634.375	100.708	353	640.625	101.7
54	438.125	99.9107	204	431.875	98.4854	354	453.125	103.331			54	620	100.065	204	614.375	99.1567	354	647.5	104.503			54	431.875	98.5507	204	409.375	93.4164	354	463.125	105.682			54	643.75	102.196	204	635.625	100.906	354	635.625	100.906
55	448.125	102.191	205	431.25	98.3429	355	453.75	103.474			55	619.375	99.9637	205	616.25	99.4593	355	628.125	101.376			55	439.375	100.262	205	400.625	91.4197	355	465.625	106.252			55	628.75	99.8148	205	627.5	99.6164	355	640.625	101.7
56	443.125	101.051	206	443.125	101.051	356	447.5	102.049			56	627.5	101.275	206	613.75	99.0558	356	629.375	101.578			56	440.625	100.547	206	402.5	91.8476	356	463.125	105.682			56	633.125	100.509	206	641.25	101.799	356	655	103.982
57	436.25	99.4831	207	440	100.338	357	454.375	103.616			57	620	100.065	207	588.75	95.021	357	628.125	101.376			57	441.875	100.833	207	414.375	94.5574	357	458.75	104.683			57	628.75	99.8148	207	625.625	99.3187	357	639.375	101.502
58	438.125	99.9107	208	425	96.9176	358	453.75	103.474			58	618.125	99.7619	208	623.75	100.67	358	627.5	101.275			58	434.375	99.1212	208	403.125	91.9902	358	460	104.969			58	640.625	101.7	208	631.25	100.212	358	637.5	101.204
59	439.375	100.196	209	435.625	99.3406	359	448.75	102.334			59	619.375	99.9637	209	597.5	96.4332	359	625	100.872			59	441.875	100.833	209	410.625	93.7016	359	461.875	105.397			59	643.75	102.196	209	626.25	99.418	359	635	100.807
60	440	100.338	210	434.375	99.0555	360	453.125	103.331			60	618.75	99.8628	210	625.625	100.972	360	639.375	103.192			60	443.75	101.261	210	410.625	93.7016	360	454.375	103.685			60	636.875	101.105	210	635	100.807	360	650.625	103.288
61	447.5	102.049	211	426.875	97.3452	361	459.375	104.757			61	618.75	99.8628	211	614.375	99.1567	361	640	103.292			61	435	99.2638	211	403.125	91.9902	361	466.25	106.395			61	626.875	99.5172	211	630	100.013	361	641.875	101.898
62	436.875	99.6256	212	428.75	97.7728	362	450	102.619			62	631.25	101.88	212	630.625	101.779	362	618.125	99.7619			62	437.5	99.8343	212	409.375	93.4164	362	460.625	105.111			62	641.875	101.898	212	620.625	98.525	362	638.75	101.402
63	436.25	99.4831	213	436.875	99.6256	363	455	103.759			63	630	101.679	213	601.25	97.0384	363	632.5	102.082			63	430.625	98.2655	213	401.875	91.7049	363	458.125	104.541			63	629.375	99.9141	213	631.25	100.212	363	636.875	101.105
64	448.75	102.334	214	430	98.0578	364	453.125	103.331			64	620	100.065	214	634.375	102.385	364	641.25	103.494			64	440	100.405	214	395	90.1361	364	455	103.828			64	635.625	100.906	214	622.5	98.8226	364	630	100.013
65	442.5	100.908	215	425	96.9176	365	453.75	103.474			65	617.5	99.6611	215	636.25	102.687	365	639.375	103.192			65	454.375	103.685	215	397.5	90.7066	365	436.875	99.6917			65	638.125	101.303	215	643.75	102.196	365	638.125	101.303
66	438.75	100.053	216	438.125	99.9107	366	452.5	103.189			66	621.875	100.367	216	631.875	101.981	366	606.875	97.9463			66	440	100.405	216	412.5	94.1295	366	461.875	105.397			66	636.25	101.005	216	631.25	100.212	366	641.25	101.799
67	446.875	101.906	217	430	98.0578	367	447.5	102.049			67	625	100.872	217	632.5	102.082	367	635.625	102.586			67	443.75	101.261	217	411.875	93.9869	367	450	102.687			67	621.875	98.7234	217	630	100.013	367	644.375	102.295
68	441.25	100.623	218	425.625	97.0602	368	449.375	102.476			68	622.5	100.468	218	627.5	101.275	368	621.875	100.367			68	443.75	101.261	218	402.5	91.8476	368	456.25	104.113			68	633.75	100.609	218	633.75	100.609	368	624.375	99.1203
69	442.5	100.908	219	443.125	101.051	369	446.875	101.906			69	615.625	99.3585	219	598.75	96.6349	369	628.75	101.477			69	438.75	100.12	219	406.875	92.8459	369	458.75	104.683			69	615.625	97.7312	219	641.25	101.799	369	645	102.395
70	443.125	101.051	220	433.75	98.913	370	441.25	100.623			70	625	100.872	220	621.875	100.367	370	643.75	103.898			70	439.375	100.262	220	415.625	94.8426	370	451.875	103.115			70	638.125	101.303	220	616.875	97.9297	370	656.25	104.18
71	457.5	104.329	221	445	101.478	371	441.875	100.766			71	628.125	101.376	221	612.5	98.8541	371	632.5	102.082			71	436.25	99.5491	221	411.25	93.8442	371	448.75	102.401			71	637.5	101.204	221	638.75	101.402	371	647.5	102.791
72	452.5	103.189	222	442.5	100.908	372	456.25	104.044			72	631.875	101.981	222	635	102.485	372	640	103.292			72	443.75	101.261	222	416.875	95.1278	372	458.125	104.541			72	635	100.807	222	636.875	101.105	372	641.875	101.898
73	431.25	98.3429	223	448.125	102.191	373	447.5	102.049			73	615.625	99.3585	223	626.25	101.073	373	633.125	102.183			73	446.25	101.831	223	417.5	95.2705	373	463.125	105.682			73	643.75	102.196	223	628.75	99.8148	373	649.375	103.089
74	426.875	97.3452	224	429.375	97.9153	374	451.875	103.046			74	620	100.065	224	627.5	101.275	374	641.25	103.494			74	445	101.546	224	425.625	97.1245	374	460	104.969			74	619.375	98.3265	224	633.75	100.609	374	637.5	101.204
75	445	101.478	225	423.75	96.6326	375	445.625	101.621			75	623.75	100.67	225	621.25	100.266	375	641.875	103.595			75	438.125	99.9769	225	424.375	96.8393	375	450.625	102.829			75	635.625	100.906	225	615.625	97.7312	375	647.5	102.791
76	438.125	99.9107	226	427.5	97.4877	376	469.375	107.037			76	605	97.6436	226	615.625	99.3585	376	629.375	101.578			76	444.375	101.403	226	410.625	93.7016	376	460	104.969			76	634.375	100.708	226	649.375	103.089	376	651.875	103.486
77	437.5	99.7682	227	438.125	99.9107	377	444.375	101.336			77	626.875	101.174	227	627.5	101.275	377	626.875	101.174			77	438.75	100.12	227	423.125	96.554	377	456.875	104.256			77	625	99.2195	227	630	100.013	377	636.875	101.105
78	435.625	99.3406	228	433.125	98.7705	378	450.625	102.761			78	628.125	101.376	228	582.5	94.0123	378	635	102.485			78	431.25	98.4081	228	410	93.559	378	440	100.405			78	627.5	99.6164	228	636.25	101.005	378	646.875	102.692
79	431.875	98.4854	229	426.25	97.2027	379	459.375	104.757			79	621.25	100.266	229	635	102.485	379	631.25	101.88			79	444.375	101.403	229	423.75	96.6967	379	456.875	104.256			79	626.875	99.5172	229	633.75	100.609	379	645	102.395
80	428.75	97.7728	230	440.625	100.481	380	475	108.32			80	623.125	100.569	230	624.375	100.771	380	630	101.679			80	432.5	98.6933	230	416.25	94.9852	380	464.375	105.967			80	636.875	101.105	230	616.875	97.9297	380	649.375	103.089
81	437.5	99.7682	231	418.75	95.4924	381	464.375	105.897			81	634.375	102.385	231	635	102.485	381	635.625	102.586			81	443.125	101.118	231	406.25	92.7033	381	455	103.828			81	627.5	99.6164	231	633.75	100.609	381	652.5	103.585
82	441.25	100.623	232	435.625	99.3406	382	453.125	103.331			82	628.75	101.477	232	615	99.2576	382	626.875	101.174			82	438.75	100.12	232	413.75	94.4147	382	471.875	107.678			82	619.375	98.3265	232	625.625	99.3187	382	642.5	101.998
83	436.875	99.6256	233	433.125	98.7705	383	441.875	100.766			83	623.75	100.67	233	618.75	99.8628	383	638.75	103.091			83	435.625	99.4064	233	430.625	98.2655	383	461.25	105.254			83	642.5	101.998	233	631.25	100.212	383	650.625	103.288
84	433.75	98.913	234	434.375	99.0555	384	450	102.619			84	634.375	102.385	234	621.875	100.367	384	625.625	100.972			84	438.125	99.9769	234	408.125	93.1311	384	465	106.11			84	633.125	100.509	234	635.625	100.906	384	640.625	101.7
85	435.625	99.3406	235	439.375	100.196	385	458.75	104.614			85	633.125	102.183	235	610	98.4506	385	639.375	103.192			85	438.125	99.9769	235	415	94.7	385	469.375	107.108			85	635	100.807	235	633.75	100.609	385	654.375	103.883
86	440.625	100.481	236	451.25	102.904	386	458.75	104.614			86	631.25	101.88	236	604.375	97.5428	386	633.125	102.183			86	444.375	101.403	236	410	93.559	386	452.5	103.257			86	629.375	99.9141	236	642.5	101.998	386	655	103.982
87	447.5	102.049	237	441.25	100.623	387	461.25	105.184			87	624.375	100.771	237	621.25	100.266	387	647.5	104.503			87	445	101.546	237	438.125	99.9769	387	475.625	108.534			87	645.625	102.494	237	644.375	102.295	387	636.25	101.005
88	431.875	98.4854	238	433.125	98.7705	388	462.5	105.469			88	610	98.4506	238	626.25	101.073	388	628.75	101.477			88	446.875	101.974	238	416.875	95.1278	388	476.875	108.819			88	631.25	100.212	238	633.75	100.609	388	656.25	104.18
89	442.5	100.908	239	445.625	101.621	389	457.5	104.329			89	585.625	94.5166	239	613.75	99.0558	389	643.75	103.898			89	435	99.2638	239	415	94.7	389	461.875	105.397			89	637.5	101.204	239	626.875	99.5172	389	643.125	102.097
90	431.25	98.3429	240	432.5	98.628	390	460	104.899			90	615	99.2576	240	630	101.679	390	624.375	100.771			90	432.5	98.6933	240	411.25	93.8442	390	448.75	102.401			90	633.125	100.509	240	638.75	101.402	390	658.125	104.478
91	441.25	100.623	241	434.375	99.0555	391	470.625	107.322			91	620.625	100.165	241	620	100.065	391	624.375	100.771			91	440.625	100.547	241	423.75	96.6967	391	478.125	109.105			91	636.875	101.105	241	628.125	99.7156	391	632.5	100.41
92	445.625	101.621	242	441.25	100.623	392	450.625	102.761			92	621.875	100.367	242	633.125	102.183	392	643.125	103.797			92	436.25	99.5491	242	422.5	96.4114	392	459.375	104.826			92	630.625	100.112	242	640.625	101.7	392	646.875	102.692
93	438.75	100.053	243	441.875	100.766	393	458.75	104.614			93	628.125	101.376	243	633.75	102.284	393	632.5	102.082			93	437.5	99.8343	243	422.5	96.4114	393	473.125	107.964			93	635	100.807	243	651.25	103.387	393	635.625	100.906
94	435.625	99.3406	244	448.125	102.191	394	451.875	103.046			94	609.375	98.3497	244	630	101.679	394	628.75	101.477			94	425	96.9819	244	421.875	96.2688	394	470	107.251			94	636.25	101.005	244	635	100.807	394	632.5	100.41
95	454.375	103.616	245	435	99.1981	395	461.875	105.327			95	631.875	101.981	245	610	98.4506	395	640	103.292			95	440.625	100.547	245	422.5	96.4114	395	462.5	105.539			95	645.625	102.494	245	632.5	100.41	395	640	101.601
96	438.125	99.9107	246	449.375	102.476	396	450	102.619			96	633.75	102.284	246	615.625	99.3585	396	633.75	102.284			96	440.625	100.547	246	419.375	95.6983	396	453.125	103.4			96	639.375	101.502	246	638.125	101.303	396	651.25	103.387
97	436.25	99.4831	247	446.875	101.906	397	451.875	103.046			97	621.25	100.266	247	633.75	102.284	397	641.875	103.595			97	434.375	99.1212	247	417.5	95.2705	397	472.5	107.821			97	643.125	102.097	247	628.125	99.7156	397	647.5	102.791
98	445.625	101.621	248	446.875	101.906	398	459.375	104.757			98	626.25	101.073	248	635	102.485	398	628.125	101.376			98	447.5	102.116	248	420	95.8409	398	466.25	106.395			98	635	100.807	248	642.5	101.998	398	638.125	101.303
99	440.625	100.481	249	444.375	101.336	399	450	102.619			99	634.375	102.385	249	616.25	99.4593	399	642.5	103.696			99	450.625	102.829	249	434.375	99.1212	399	462.5	105.539			99	635.625	100.906	249	639.375	101.502	399	643.75	102.196
100	449.375	102.476	250	438.125	99.9107	400	468.75	106.894			100	632.5	102.082	250	627.5	101.275	400	635.625	102.586			100	436.25	99.5491	250	420.625	95.9836	400	469.375	107.108			100	635	100.807	250	631.875	100.311	400	636.875	101.105
101	447.5	102.049	251	431.875	98.4854	401	455.625	103.901			101	625.625	100.972	251	624.375	100.771	401	648.125	104.604			101	448.75	102.401	251	425	96.9819	401	451.25	102.972			101	633.125	100.509	251	606.875	96.3422	401	633.125	100.509
102	433.125	98.7705	252	431.875	98.4854	402	460	104.899			102	631.25	101.88	252	622.5	100.468	402	627.5	101.275			102	428.75	97.8376	252	406.25	92.7033	402	470	107.251			102	645.625	102.494	252	635.625	100.906	402	648.125	102.891
103	444.375	101.336	253	438.125	99.9107	403	463.125	105.612			103	623.75	100.67	253	632.5	102.082	403	636.25	102.687			103	447.5	102.116	253	421.25	96.1262	403	466.25	106.395			103	623.75	99.0211	253	635.625	100.906	403	640.625	101.7
104	444.375	101.336	254	443.75	101.193	404	466.875	106.467			104	616.25	99.4593	254	626.25	101.073	404	622.5	100.468			104	448.75	102.401	254	430	98.1229	404	467.5	106.68			104	628.125	99.7156	254	630.625	100.112	404	645.625	102.494
105	435.625	99.3406	255	446.875	101.906	405	455.625	103.901			105	628.125	101.376	255	628.125	101.376	405	641.25	103.494			105	451.25	102.972	255	427.5	97.5524	405	466.875	106.537			105	625.625	99.3187	255	631.875	100.311	405	638.75	101.402
106	451.875	103.046	256	429.375	97.9153	406	457.5	104.329			106	620.625	100.165	256	618.125	99.7619	406	635	102.485			106	443.75	101.261	256	417.5	95.2705	406	471.875	107.678			106	638.125	101.303	256	639.375	101.502	406	618.125	98.1281
107	440.625	100.481	257	445	101.478	407	465	106.039			107	634.375	102.385	257	611.875	98.7532	407	648.125	104.604			107	448.75	102.401	257	411.875	93.9869	407	464.375	105.967			107	618.75	98.2273	257	645.625	102.494	407	638.125	101.303
108	443.75	101.193	258	443.125	101.051	408	451.25	102.904			108	622.5	100.468	258	619.375	99.9637	408	646.875	104.402			108	437.5	99.8343	258	426.25	97.2671	408	475	108.392			108	621.875	98.7234	258	638.125	101.303	408	653.75	103.784
109	433.125	98.7705	259	433.125	98.7705	409	450	102.619			109	615	99.2576	259	631.875	101.981	409	633.125	102.183			109	439.375	100.262	259	411.875	93.9869	409	468.75	106.965			109	611.875	97.1359	259	637.5	101.204	409	645.625	102.494
110	448.125	102.191	260	438.125	99.9107	410	473.125	107.892			110	622.5	100.468	260	621.25	100.266	410	630	101.679			110	437.5	99.8343	260	414.375	94.5574	410	459.375	104.826			110	639.375	101.502	260	641.875	101.898	410	640	101.601
111	438.75	100.053	261	445.625	101.621	411	461.25	105.184			111	627.5	101.275	261	627.5	101.275	411	635	102.485			111	438.75	100.12	261	424.375	96.8393	411	466.875	106.537			111	633.125	100.509	261	628.75	99.8148	411	649.375	103.089
112	452.5	103.189	262	447.5	102.049	412	466.25	106.324			112	625.625	100.972	262	604.375	97.5428	412	640	103.292			112	446.875	101.974	262	420.625	95.9836	412	482.5	110.103			112	641.25	101.799	262	646.25	102.593	412	659.375	104.677
113	441.875	100.766	263	436.25	99.4831	413	465	106.039			113	613.125	98.955	263	616.875	99.5602	413	631.25	101.88			113	473.75	108.106	263	425.625	97.1245	413	467.5	106.68			113	625	99.2195	263	631.25	100.212	413	638.75	101.402
114	426.875	97.3452	264	451.25	102.904	414	466.875	106.467			114	616.25	99.4593	264	615.625	99.3585	414	627.5	101.275			114	445.625	101.688	264	415.625	94.8426	414	463.125	105.682			114	628.125	99.7156	264	632.5	100.41	414	650.625	103.288
115	443.75	101.193	265	436.875	99.6256	415	473.75	108.035			115	624.375	100.771	265	623.75	100.67	415	634.375	102.385			115	437.5	99.8343	265	409.375	93.4164	415	460.625	105.111			115	628.125	99.7156	265	629.375	99.9141	415	647.5	102.791
116	453.75	103.474	266	439.375	100.196	416	518.75	118.297			116	633.75	102.284	266	623.125	100.569	416	639.375	103.192			116	446.25	101.831	266	430	98.1229	416	456.875	104.256			116	627.5	99.6164	266	620.667	98.5316	416	650	103.188
117	437.5	99.7682	267	436.25	99.4831	417	461.875	105.327			117	635.625	102.586	267	618.75	99.8628	417	638.75	103.091			117	439.375	100.262	267	428.667	97.8186	417	470.625	107.393			117	631.875	100.311	267	624.667	99.1666	417	642.5	101.998
118	443.125	101.051	268	433.125	98.7705	418	463.125	105.612			118	625	100.872	268	608.75	98.2489	418	637.5	102.889			118	456.25	104.113	268	426.667	97.3622	418	463.125	105.682			118	640	101.601	268	622.667	98.8491	418	652.5	103.585
119	442.5	100.908	269	431.875	98.4854	419	462.5	105.469			119	630.625	101.779	269	635	102.485	419	641.875	103.595			119	451.875	103.115	269	427.333	97.5143	419	455	103.828			119	627.5	99.6164	269	631.333	100.225	419	661.875	105.073
120	425.625	97.0602	270	442.5	100.908	420	468.125	106.752			120	607.5	98.0471	270	635	102.485	420	642.5	103.696			120	427.5	97.5524	270	432	98.5792	420	474.375	108.249			120	630	100.013	270	636	100.966	420	643.75	102.196
121	433.125	98.7705	271	437.5	99.7682	421	466.25	106.324			121	610	98.4506	271	620.625	100.165	421	630.625	101.779			121	431.25	98.4081	271	424	96.7537	421	458.75	104.683			121	630	100.013	271	633.333	100.542	421	624.375	99.1203
122	437.5	99.7682	272	443.75	101.193	422	450.625	102.761			122	628.75	101.477	272	623.125	100.569	422	643.125	103.797			122	438	99.9484	272	433.333	98.8835	422	462.5	105.539			122	641.333	101.812	272	605.333	96.0974	422	637.5	101.204
123	453.125	103.331	273	436.875	99.6256	423	467.5	106.609			123	630	101.679	273	622.5	100.468	423	624.375	100.771			123	442.667	101.013	273	427.333	97.5143	423	460.625	105.111			123	622	98.7433	273	630	100.013	423	643.125	102.097
124	443.75	101.193	274	448.125	102.191	424	460.625	105.042			124	619.375	99.9637	274	620	100.065	424	641.875	103.595			124	440.667	100.557	274	432	98.5792	424	472.5	107.821			124	636.667	101.072	274	628.667	99.8016	424	648.125	102.891
125	453.125	103.331	275	452.5	103.189	425	471.25	107.465			125	615.625	99.3585	275	632.5	102.082	425	636.25	102.687			125	436	99.492	275	428.667	97.8186	425	470	107.251			125	626.667	99.4841	275	634	100.648	425	653.75	103.784
126	442.5	100.908	276	451.25	102.904	426	469.375	107.037			126	615.625	99.3585	276	631.25	101.88	426	628.75	101.477			126	437.333	99.7963	276	422	96.2973	426	470	107.251			126	624.667	99.1666	276	640	101.601	426	639.375	101.502
127	448.75	102.334	277	441.875	100.766	427	458.125	104.472			127	631.25	101.88	277	623.75	100.67	427	605	97.6436			127	432	98.5792	277	419.333	95.6888	427	465.625	106.252			127	634	100.648	277	637.333	101.177	427	653.75	103.784
128	433.75	98.913	278	438.125	99.9107	428	454.375	103.616			128	625.625	100.972	278	636.875	102.788	428	637.5	102.889			128	443.333	101.165	278	428	97.6665	428	458.125	104.541			128	642	101.918	278	636.667	101.072	428	631.25	100.212
129	437.5	99.7682	279	452.5	103.189	429	460.625	105.042			129	622.5	100.468	279	635.625	102.586	429	632.5	102.082			129	451.333	102.991	279	436.667	99.6441	429	458.125	104.541			129	649.333	103.082	279	640	101.601	429	648.125	102.891
130	448.75	102.334	280	444.375	101.336	430	466.875	106.467			130	632.5	102.082	280	628.125	101.376	430	630	101.679			130	444	101.318	280	428.667	97.8186	430	460.625	105.111			130	628	99.6958	280	629.333	99.9074	430	648.75	102.99
131	438.75	100.053	281	436.875	99.6256	431	465.625	106.182			131	624.375	100.771	281	624.375	100.771	431	626.875	101.174			131	446.667	101.926	281	437.333	99.7963	431	470	107.251			131	616	97.7908	281	640.667	101.707	431	647.5	102.791
132	451.875	103.046	282	438.125	99.9107	432	461.25	105.184			132	628.75	101.477	282	637.5	102.889	432	618.125	99.7619			132	450	102.687	282	424.667	96.9058	432	472.5	107.821			132	605.333	96.0974	282	628	99.6958	432	638.75	101.402
133	455.625	103.901	283	450.625	102.761	433	455.625	103.901			133	626.25	101.073	283	624.375	100.771	433	616.875	99.5602			133	452	103.143	283	414.667	94.6239	433	459.375	104.826			133	632.667	100.437	283	632.667	100.437	433	645	102.395
134	456.25	104.044	284	446.875	101.906	434	464.375	105.897			134	608.75	98.2489	284	607.5	98.0471	434	634.375	102.385			134	443.333	101.165	284	439.333	100.253	434	464.375	105.967			134	622	98.7433	284	644.667	102.342	434	651.875	103.486
135	448.75	102.334	285	450.625	102.761	435	454.375	103.616			135	613.75	99.0558	285	631.25	101.88	435	623.75	100.67			135	444	101.318	285	423.333	96.6016	435	471.875	107.678			135	619.333	98.3199	285	631.333	100.225	435	627.5	99.6164
136	448.75	102.334	286	450	102.619	436	460.625	105.042			136	616.25	99.4593	286	618.75	99.8628	436	616.875	99.5602			136	436	99.492	286	421.333	96.1452	436	472.5	107.821			136	629.333	99.9074	286	622	98.7433	436	623.75	99.0211
137	444.375	101.336	287	440	100.338	437	444.375	101.336			137	624.375	100.771	287	624.375	100.771	437	635.625	102.586			137	438.667	100.101	287	428	97.6665	437	468.75	106.965			137	628	99.6958	287	628.667	99.8016	437	633.75	100.609
138	445	101.478	288	438.75	100.053	438	471.25	107.465			138	622.5	100.468	288	615	99.2576	438	619.375	99.9637			138	454	103.599	288	424	96.7537	438	468.75	106.965			138	634.667	100.754	288	628.667	99.8016	438	652.5	103.585
139	451.875	103.046	289	447.5	102.049	439	443.75	101.193			139	626.875	101.174	289	621.25	100.266	439	640.625	103.393			139	454.667	103.752	289	418	95.3845	439	468.125	106.823			139	628.667	99.8016	289	638	101.283	439	655	103.982
140	440.625	100.481	290	437.5	99.7682	440	456.875	104.186			140	625.625	100.972	290	614.375	99.1567	440	638.125	102.99			140	438.667	100.101	290	431.333	98.4271	440	453.125	103.4			140	628.667	99.8016	290	654.667	103.929	440	637.5	101.204
141	433.75	98.913	291	438.75	100.053	441	460.625	105.042			141	606.25	97.8454	291	640.625	103.393	441	626.875	101.174			141	460	104.969	291	432.667	98.7314	441	465	106.11			141	626	99.3783	291	634	100.648	441	634.375	100.708
142	434.375	99.0555	292	444	101.25	442	470.625	107.322			142	623.75	100.67	292	627.333	101.248	442	631.875	101.981			142	444	101.318	292	424.667	96.9058	442	468.75	106.965			142	624.667	99.1666	292	639.333	101.495	442	648.75	102.99
143	435.625	99.3406	293	446	101.707	443	446.875	101.906			143	622.5	100.468	293	630.667	101.786	443	640	103.292			143	426	97.2101	293	429.286	97.9599	443	466.875	106.537			143	628.667	99.8016	293	614.286	97.5186	443	640.625	101.7
144	426.25	97.2027	294	448	102.163	444	454.375	103.616			144	633.75	102.284	294	628.667	101.463	444	641.875	103.595			144	440.667	100.557	294	435	99.2638	444	468.125	106.823			144	634.667	100.754	294	618.571	98.199	444	648.125	102.891
145	446.875	101.906	295	440.667	100.49	445	465.625	106.182			145	625.625	100.972	295	620	100.065	445	629.375	101.578			145	453.333	103.447	295	431.429	98.4489	445	468.75	106.965			145	630.667	100.119	295	644.286	102.281	445	638.75	101.402
146	452.5	103.189	296	445	101.478	446	466.25	106.324			146	641.25	103.494	296	630.714	101.794	446	633.75	102.284			146	444	101.318	296	420	95.8409	446	461.25	105.254			146	623.333	98.9549	296	630	100.013	446	633.75	100.609
147	445	101.478	297	447.857	102.13	447	458.75	104.614			147	624.375	100.771	297	633.571	102.255	447	636.25	102.687			147	450	102.687	297	417.143	95.189	447	466.25	106.395			147	638.667	101.389	297	621.429	98.6525	447	640.625	101.7
148	439.375	100.196	298	445.714	101.641	448	460.625	105.042			148	622.5	100.468	298	636.429	102.716	448	645.625	104.2			148	451.333	102.991	298	423.571	96.6559	448	463.75	105.824			148	634	100.648	298	616.429	97.8588	448	643.125	102.097
149	447.5	102.049	299	413.846	94.3741	449	462.5	105.469			149	616.25	99.4593	299	624.615	100.809	449	624.375	100.771			149	440	100.405	299	415.714	94.863	449	476.25	108.677			149	619.333	98.3199	299	627.857	99.6731	449	646.875	102.692
150	431.875	98.4854	300	435.385	99.2858	450	465	106.039			150	626.875	101.174	300	625.385	100.934	450	628.75	101.477			150	430	98.1229	300	423.571	96.6559	450	476.25	108.677			150	620	98.4258	300	629.286	99.8999	450	642.5	101.998
mean 15 last

## Sheet: Table 1
Subject	Sex (1:M, 2:F)	Age	Footedness (1:R, 2:L)	Intensity (mA)	Pain /10	Unpleasantness /10
S01	2	27	1	11.5	3.5	4.5
S02	1	25	1	10	2	3
S03	2	29	1	7	2.5	2.5
S04	1	28	1	15.4	2	2
S05	1	28	1	13.5	2	5
S06	1	25	1	14.3	2	5
S07	2	26	1	13.8	1	4
S08	1	25	1	16.3	4	4
S09	2	42	1	10.5	1.5	3
S10	2	26	1	18.5	3	6.5
S11	2	20	2	27	3	4
S12	2	34	2	9	4.5	7
S13	1	28	1	24	1	2
S14	1	29	1	14	4.5	4
S15	1	27	1	12	2.5	4
S16	2	32	1	13.5	2.5	8
Mean		28.1875		14.3938	2.59375	4.28125
SD		4.83348		5.20992	1.09877	1.7221
M	8		14
F	8		2
